# Supplementary material for: Vitamin D deficiency down-regulates Notch pathway contributing to skeletal muscle atrophy in old wistar rats
Source: Nutr Metab (Lond). 2014 Sep 30;11:47. doi: 10.1186/1743-7075-11-47 (PMC4195890; doi:10.1186/1743-7075-11-47)
Supplement: Supplementary file 1 — Additional file 1: Gene expression levels in tibialis anterior of control and vitamin D-depleted old rats. Expression levels of genes known to regulate apoptosis, autocrine signalling, metabolism, anabolism, myogenesis, Notch pathway, cell proliferation, cell structure and function were analyzed in tibialis anterior of control and vitamin D-depleted old rats using a RT2 profiler custom PCR array. Data presented are means ± SEM. *: p < 0.05, **: p < 0.01 versus controls. (XLSX 11 KB) [file 12986_2014_619_MOESM1_ESM.xlsx]

## Sheet: 1829536566131716_add1
Additional file 2: Gene expression levels in tibialis anterior of old rats§.
Functional gene grouping	Gene	Control group	Vitamin D-depleted group
Apoptosis	Akt1	1.00 ± 0.23	0.66 ± 0.12
	Bcl2	1.00 ± 0.17	0.85 ± 0.08
	Casp3	1.00 ± 0.24	0.80 ± 0.05
	Fbxo32	1.00 ± 0.08	0.47 ± 0.05 **
	Mapk14	1.00 ± 0.09	0.74 ± 0.09
	Trim63	1.00 ± 0.23	0.36 ± 0.05 *
	Tnf	1.00 ± 0.13	0.57 ± 0.05 **
Autocrine signalling	IL-6	1.00 ± 0.34	0.82 ± 0.13
	Igf1	1.00 ± 0.12	1.07 ± 0.11
Metabolism	Cs	1.00 ± 0.12	0.75 ± 0.08
	Hk2	1.00 ± 0.28	0.47 ± 0.04 *
	Prkaa1	1.00 ± 0.08	0.89 ± 0.06
	Slc2a4	1.00 ± 0.06	0.70 ± 0.12
Anabolism regulation	Mtor	1.00 ± 0.09	0.81 ± 0.03 *
	Eif4ebp1	1.00 ± 0.08	0.72 ± 0.07 *
	Rps6kb1	1.00 ± 0.04	0.97 ± 0.05
Myogenesis	Myf5	1.00 ± 0.60	0.49 ± 0.06
	Myf6	1.00 ± 0.15	0.54 ± 0.04 *
	Myod1	1.00 ± 0.27	0.48 ± 0.18 *
	Myog	1.00 ± 0.20	0.14 ± 0.03 **
	Des	1.00 ± 0.15	0.81 ± 0.15
	Myh1	1.00 ± 0.07	1.22 ± 0.14
	Myh2	1.00 ± 0.24	0.85 ± 0.23
	Musk	1.00 ± 0.46	0.44 ± 0.10 *
Notch pathway	Dll1	1.00 ± 0.26	0.37 ± 0.16 *
	Notch1	1.00 ± 0.17	0.86 ± 0.15
	Hes1	1.00 ± 0.13	0.67 ± 0.09 *
	Hey1	1.00 ± 0.11	0.86 ± 0.09
Cell Proliferation	Bmp4	1.00 ± 0.19	0.61 ± 0.05 *
	Fgf2	1.00 ± 0.08	0.69 ± 0.09 *
	Gsk3b	1.00 ± 0.07	0.78 ± 0.05 *
	Mapk1	1.00 ± 0.07	0.79 ± 0.03 *
Cell Structure and function	Acta1	1.00 ± 0.11	0.84 ± 0.13
	Atp2a1	1.00 ± 0.08	1.31 ± 0.15
	Atp2a2	1.00 ± 0.32	0.81 ± 0.13
	Ctnnb1	1.00 ± 0.15	0.63 ± 0.05
	Dmd	1.00 ± 0.14	0.66 ± 0.04 *
	Rhoa	1.00 ± 0.12	0.81 ± 0.09
§ Gene expression levels in tibialis anterior of old rats were analyzed using a RT2 profiler custom PCR array. Data presented are means ± SEM and were normalized for Tbp levels by the 2-ΔΔCT method. *: p<0.05, **: p<0.01 versus controls.
